# Supplementary material for: IPA1 Negatively Regulates Early Rice Seedling Development by Interfering with Starch Metabolism via the GA and WRKY Pathways
Source: Int J Mol Sci. 2021 Jun 20;22(12):6605. doi: 10.3390/ijms22126605 (PMC8234402; doi:10.3390/ijms22126605)
Supplement: Supplementary file 1 [file ijms-22-06605-s001.zip]

Archive with 1 entries (1 files):
- ijms-1235884-supplementary.xlsx
