# Supplementary material for: IPA1 Negatively Regulates Early Rice Seedling Development by Interfering with Starch Metabolism via the GA and WRKY Pathways
Source: Int J Mol Sci. 2021 Jun 20;22(12):6605. doi: 10.3390/ijms22126605 (PMC8234402; doi:10.3390/ijms22126605)
Supplement: Supplementary file 1 [file ijms-22-06605-s001.zip › ijms-1235884-supplementary.xlsx]

## Sheet: Table S1
Table S1 Primers used in the current study
Primer names	Forward (5'-3')	Reverse (5'-3')
Actin	CCGAGCGGGAAATTGTGAG	CTATGAAGGAAGGCTGGAAGAGG
RAmy1A	TCCCTTTCGGTCCTCATCG	ACCCGCCATTCTCCTTCC
RAmy1C	TGGTATCGATCAGAAACCGGC	GTCCGACCTTCGTGATGACC
RAmy3D	CGGGATAGTCATGCTCAAAC	ACGCTACAATCGGATACAAAA
Amy3B/C	AGCAAGCTGAAAATCCTTGCTGCTGA	TAATTGTTGCCGTGAGCAACGACATG
RAmy3E	AGGAAGGCCTCAGGGTTCCTGCCGGT	TCTCGCAGCAAAATTGCATGAT
OsSUT1	CCACCTCGGTAGAAGAGAATAA	CCATTCATTACACACTAATTACCAA
OsSUT2	AGGAGGAGAGGTCACCGATAA	CCAACATCCAATGTACAACAGCA
q-IPA1	CAAGGGTTCCAAGCAGCGTAA	TGCACCTCATCAAGTGAGAC
OsWRKY71	GACGTGAGCAAGACGATTCA	CCGAAGCAAATTTGGGATTA
OsWRKY51	GGTGAAGAAGAGTGAGAATTAGCTTG	AAAGCTCAGTCTCAAAGTCTCCTAAAA
OsGAMYB	TCCTCGGTGGATCAATTCTC	CTTGAGCCAGCTGTTTGGAT
OsCPS1	GTGCTGGACGAATTGAGGAGG	GCATACCCAACTCAATTTCCTTG
OsKAO	CAGCAACGCAGAACGGATTAA	ACGTTGACGCAGCGAAGTG
OsGA20ox1	GCCACTACAGGGCCGACAT	TGGTTGCAGGTGACGATGAT
OsGA20ox2	AACGTACGTGTGGGTTGGGTTG	AAGCATCCATTCATCCGTCGTTC
OsGA2ox3	ACTCGTTGCAGGTTCTGACC	GTGGCAATGGTGCAATCCTC
OsGA2ox6	GGCTATCGGTGGCCTACTTC	TTGTCCTGACGTCTTCCTGC
OsGA2ox8	GATCGATCTATCCTTGTGTTG	CATGCAGGAGGAGGCAGCTC
OsGA2ox9	CATCGTCAACATCGGAGA	GGATTTGTGTTGAGATGTTTATAC
AD-IPA1-SBP	ggaggccagtgaattcCCGCCGCGGTGCCAGGT	cagctcgagctcgatggatcTAGCGTGATGCCAAAGGGG
WRKY71-LUC	atagggcgaattgggtacGTTCTTGGCAACCAACCAAACCA	ctctagaactagtggatcCGGCGAACGATTTATCACTGATC
WRKY51-LUC	tcgacggtatcgataAACGATCGGGCTGTGAAGTT	tagaactagtggatccGCCTCCTCCTCCGC
pRGV-IPA1	agatccagtgggatcATGGAGATGGCCAGTGGAGG	ccgcactagtaagctCTACAGAGACCAATCCATCGTGTTG
WRKY51-F1	ATTCGAGCTCGGTACAAACGATCGGGCTGTGAAGT	GAGCACATGCCTCGATGTACGGTTTCTCCTTTACTTTTGG
WRKY51-F2	ATTCGAGCTCGGTACAGTGACTGTGGGATCAGGGA	GAGCACATGCCTCGAAACTACGAGACAAGCGACCG
WRKY51-F3	ATTCGAGCTCGGTACACTTTCCCACCCATCCGAG	GAGCACATGCCTCGACGGTCGGGATGGATCGTC
WRKY71-F1	gaattcgagctcggtacGTTCTTGGCAACCAACCAAACCA	cagagcacatgcctcgaCACTGGTAGTTAAATCATTAGG
WRKY71-F2	gaattcgagctcggtacTTAAGAGGTTAGACACTGATCC	cagagcacatgcctcgaCAATGAATCAAATGATAGG
WRKY71-F3	gaattcgagctcggtacCACATCCGCATGCTCGAATT	cagagcacatgcctcgaAATATGGCGAGGATGGTCTAGTCATG
